# Supplementary material for: Outcome measures in forensic mental health services: A systematic review of instruments and qualitative evidence synthesis
Source: Eur Psychiatry. 2021 May 28;64(1):e37. doi: 10.1192/j.eurpsy.2021.32 (PMC8260563; doi:10.1192/j.eurpsy.2021.32)
Supplement: Supplementary file 1 [file S0924933821000328sup001.zip]

Archive with 5 entries (5 files):
- S0924933821000328sup004.docx
- S0924933821000328sup005.docx
- S0924933821000328sup002.docx
- S0924933821000328sup003.docx
- S0924933821000328sup001.docx
